# Supplementary material for: Dried Fruits, Nuts, and Cancer Risk and Survival: A Review of the Evidence and Future Research Directions
Source: Nutrients. 2023 Mar 16;15(6):1443. doi: 10.3390/nu15061443 (PMC10051070; doi:10.3390/nu15061443)
Supplement: Supplementary file 1 [file nutrients-15-01443-s001.zip]

Archive with 2 entries (2 files):
- Supplementary Figure S1. PRISMA flow diagram_Nuts_DriedFruits_Cancer_HN.pdf
- Supplementary Table S1. Total nut consumption and total cancer mortality.pdf
